# Supplementary material for: AI/ML-Assisted Detection of HMGA2 RNA Isoforms in Prostate Cancer Patient Tissue
Source: Int J Mol Sci. 2025 Dec 24;27(1):196. doi: 10.3390/ijms27010196 (PMC12785557; doi:10.3390/ijms27010196)
Supplement: Supplementary file 1 [file ijms-27-00196-s001.zip]

Archive with 1 entries (1 files):
- ijms-4030536-supplementary.pdf
